# Supplementary material for: Prevalence of Colistin-Resistant, Carbapenem-Hydrolyzing Proteobacteria in Hospital Water Bodies and Out-Falls of West Bengal, India
Source: Int J Environ Res Public Health. 2020 Feb 5;17(3):1007. doi: 10.3390/ijerph17031007 (PMC7037630; doi:10.3390/ijerph17031007)
Supplement: Supplementary file 1 [file ijerph-17-01007-s001.zip]

Archive with 2 entries (2 files):
- S1 table_Bhattacharjee et al_revision.xlsx
- S2 table_Bhattacharjee et al_revision.xlsx
